# Supplementary material for: The evolution of reproductive strategies in turtles
Source: PeerJ. 2022 Mar 11;10:e13014. doi: 10.7717/peerj.13014 (PMC8919852; doi:10.7717/peerj.13014)
Supplement: Supplemental Information 3 — The codes for all analyses and respective input files [file peerj-10-13014-s003.zip]

Archive with 10 entries (10 files):
- Appendix_S3_Code & Files/.RData
- Appendix_S3_Code & Files/.Rhistory
- Appendix_S3_Code & Files/3states.txt
- Appendix_S3_Code & Files/Data_turt.txt
- Appendix_S3_Code & Files/Divergent_4.30.txt
- Appendix_S3_Code & Files/Script_Jorgewich-Cohen.etal.R
- Appendix_S3_Code & Files/turtPereira.txt
- Appendix_S3_Code & Files/turtPereira2.csv
- Appendix_S3_Code & Files/turtPereira2_all.csv
- Appendix_S3_Code & Files/TxT.txt
