# Supplementary material for: The evolution of reproductive strategies in turtles
Source: PeerJ. 2022 Mar 11;10:e13014. doi: 10.7717/peerj.13014 (PMC8919852; doi:10.7717/peerj.13014)
Supplement: Supplemental Information 3 — The codes for all analyses and respective input files [file peerj-10-13014-s003.zip › Appendix_S3_Code & Files/turtPereira2.csv]

species	family	Suborder	Climatic_zone	Zoogeography	Habitat	diet	carap	eggwidth	egglenght	clutchmin	clutchmax	clutchesyearmin	clutchesyearmax
Acanthochelys_spixii	Chelidae	Pleurodira	Tropical	Neotropical	Aquatic	Carnivore	170	25	27	1	9	1	1
Acanthochelys_macrocephala	Chelidae	Pleurodira	Tropical	Neotropical	Aquatic	Carnivore	295	28	30	1	8	1	1
Chelodina_oblonga	Chelidae	Pleurodira	Tropical	Australian	Aquatic	Carnivore	275	23.5	36.7	9	16	2	2
Chelodina_longicollis	Chelidae	Pleurodira	Temperate	Australian	Aquatic	Carnivore	178	20.6	37.1	6	23	3	3
Chelodina_mccordi	Chelidae	Pleurodira	Tropical	Australian	Aquatic	Carnivore	232	21	30	7	16	1	2
Chelus_fimbriatus	Chelidae	Pleurodira	Tropical	Neotropical	Aquatic	Carnivore	381	35	36	12	28	1	1
Elseya_albagula	Chelidae	Pleurodira	Tropical	Australian	Aquatic	Omnivore	400	34.4	57.5	10	16	1	1
Elseya_branderhorsti	Chelidae	Pleurodira	Tropical	Australian	Aquatic	Omnivore	500	29.8	52.6	15	32	1	2
Elseya_dentata	Chelidae	Pleurodira	Tropical	Australian	Aquatic	Omnivore	285	30	50	8	12	1	2
Elusor_macrurus	Chelidae	Pleurodira	Temperate	Australian	Aquatic	Omnivore	378	25	35	10	16	1	1
Emydura_macquarii	Chelidae	Pleurodira	Temperate	Australian	Aquatic	Omnivore	310	23	33	18	33	1	2
Emydura_victoriae	Chelidae	Pleurodira	Tropical	Australian	Aquatic	Omnivore	160	22	39	6	18	1	2
Hydromedusa_maximiliani	Chelidae	Pleurodira	Tropical	Neotropical	Aquatic	Carnivore	177	25	45.4	1	3	1	1
Hydromedusa_tectifera	Chelidae	Pleurodira	Tropical	Neotropical	Aquatic	Carnivore	300	28	36	5	15	1	1
Mesoclemmys_dahli	Chelidae	Pleurodira	Tropical	Neotropical	Aquatic	Carnivore	184	29	36	1	6	1	6
Mesoclemmys_gibba	Chelidae	Pleurodira	Tropical	Neotropical	Aquatic	Carnivore	230	32	45	1	5	1	2
Mesoclemmys_heliostemma	Chelidae	Pleurodira	Tropical	Neotropical	Aquatic	Carnivore	300	41.4	50.8	2	11	2	2
Mesoclemmys_raniceps	Chelidae	Pleurodira	Tropical	Neotropical	Aquatic	Carnivore	370	30	40	4	6	1	6
Mesoclemmys_vanderhaegei	Chelidae	Pleurodira	Tropical	Neotropical	Aquatic	Omnivore	262	28.5	35	3	14	1	2
Myuchelys_bellii	Chelidae	Pleurodira	Temperate	Australian	Aquatic	Omnivore	400	21	32	8	23	1	1
Phrynops_geoffroanus	Chelidae	Pleurodira	Tropical	Neotropical	Aquatic	Omnivore	350	32	34	10	28	1	4
Phrynops_hilarii	Chelidae	Pleurodira	Tropical	Neotropical	Aquatic	Omnivore	400	37	37	8	32	2	2
Platemys_platycephala	Chelidae	Pleurodira	Tropical	Neotropical	Terrestrial	Omnivore	180	28	51	1	1	1	1
Pseudemydura_umbrina	Chelidae	Pleurodira	Temperate	Australian	Aquatic	Carnivore	130	20	35	4	4	1	1
Rheodytes_leukops	Chelidae	Pleurodira	Tropical	Australian	Aquatic	Omnivore	249	21	30	13	13	4	4
Rhinemys_rufipes	Chelidae	Pleurodira	Tropical	Neotropical	Aquatic	Omnivore	270	42	47	3	12	2	2
Erymnochelys_madagascariensis	Podocnemididae	Pleurodira	Tropical	Ethiopian	Aquatic	Herbivore	480	29.95	47.1	6	29	1	3
Peltocephalus_dumerilianus	Podocnemididae	Pleurodira	Tropical	Neotropical	Aquatic	Omnivore	500	37	55	3	25	1	2
Podocnemis_erythrocephala	Podocnemididae	Pleurodira	Tropical	Neotropical	Aquatic	Herbivore	320	25	43.5	2	18	1	4
Podocnemis_expansa	Podocnemididae	Pleurodira	Tropical	Neotropical	Aquatic	Herbivore	1000	41.48	44.58	84	126	1	1
Podocnemis_lewyana	Podocnemididae	Pleurodira	Tropical	Neotropical	Aquatic	Herbivore	500	44	45	10	40	2	3
Podocnemis_sextuberculata	Podocnemididae	Pleurodira	Tropical	Neotropical	Aquatic	Herbivore	300	27	44	6	39	1	3
Podocnemis_unifilis	Podocnemididae	Pleurodira	Tropical	Neotropical	Aquatic	Herbivore	500	28	41	4	52	2	2
Podocnemis_vogli	Podocnemididae	Pleurodira	Tropical	Neotropical	Aquatic	Herbivore	340	29	48	7	18	1	4
Pelomedusa_subrufa	Pelomedusidae	Pleurodira	Tropical	Ethiopian	Aquatic	Carnivore	170	22	38	12	15	1	1
Pelusios_castanoides	Pelomedusidae	Pleurodira	Tropical	Ethiopian	Aquatic	Carnivore	220	22	32	5	25	1	1
Actinemys_marmorata	Emydidae	Cryptodira	Temperate	Neartic	Aquatic	Omnivore	210	23	43	1	13	1	2
Chrysemys_picta	Emydidae	Cryptodira	Temperate	Neartic	Aquatic	Omnivore	125	16	30	4	4	4	4
Clemmys_guttata	Emydidae	Cryptodira	Temperate	Neartic	Terrestrial	Omnivore	102	16	29	2	4	1	1
Glyptemys_insculpta	Emydidae	Cryptodira	Temperate	Neartic	Aquatic	Omnivore	185	23	33	4	8	1	1
Glyptemys_muhlenbergii	Emydidae	Cryptodira	Temperate	Neartic	Aquatic	Omnivore	76	15	30	2	6	1	1
Deirochelys_reticularia	Emydidae	Cryptodira	Temperate	Neartic	Aquatic	Omnivore	150	23	37	8	8	3	3
Emydoidea_blandingii	Emydidae	Cryptodira	Temperate	Neartic	Aquatic	Omnivore	190	24	39	3	19	1	3
Emys_orbicularis	Emydidae	Cryptodira	Temperate	Paleartic	Aquatic	Omnivore	140	17	30	10	10	1	1
Graptemys_barbouri	Emydidae	Cryptodira	Temperate	Neartic	Aquatic	Omnivore	270	26	36	7	11	2	2
Graptemys_geographica	Emydidae	Cryptodira	Temperate	Neartic	Aquatic	Omnivore	220	22	33	9	20	3	3
Graptemys_ouachitensis	Emydidae	Cryptodira	Temperate	Neartic	Aquatic	Omnivore	240	25	32	12	12	2	3
Graptemys_pseudogeographica	Emydidae	Cryptodira	Temperate	Neartic	Aquatic	Omnivore	205	22	35	9	9	3	3
Graptemys_pulchra	Emydidae	Cryptodira	Temperate	Neartic	Aquatic	Omnivore	270	32	42	4	6	5	5
Malaclemys_terrapin	Emydidae	Cryptodira	Temperate	Neartic	Aquatic	Omnivore	238	26	42	4	18	5	5
Pseudemys_concinna	Emydidae	Cryptodira	Temperate	Neartic	Aquatic	Omnivore	300	27	42	18	18	4	4
Pseudemys_rubriventris	Emydidae	Cryptodira	Temperate	Neartic	Aquatic	Omnivore	400	24	37	6	25	2	2
Terrapene_carolina	Emydidae	Cryptodira	Temperate	Neartic	Terrestrial	Omnivore	114	22	38	3	5	4	4
Terrapene_coahuila	Emydidae	Cryptodira	Temperate	Neartic	Aquatic	Omnivore	120	17	33	2	4	1	3
Terrapene_nelsoni	Emydidae	Cryptodira	Tropical	Neartic	Terrestrial	Omnivore	145	27	42	1	4	1	1
Terrapene_ornata	Emydidae	Cryptodira	Temperate	Neartic	Terrestrial	Omnivore	146	23	31	2	6	1	2
Trachemys_dorbigni	Emydidae	Cryptodira	Tropical	Neotropical	Aquatic	Omnivore	260	26	40.7	6	19	3	3
Trachemys_scripta	Emydidae	Cryptodira	Tropical	Neartic	Aquatic	Omnivore	210	26	39	6	18	2	2
Trachemys_stejnegeri	Emydidae	Cryptodira	Tropical	Neotropical	Aquatic	Omnivore	240	26	43	3	14	3	3
Trachemys_venusta	Emydidae	Cryptodira	Tropical	Neotropical	Aquatic	Omnivore	500	34	47	12	32	1	6
Batagur_baska	Geoemydidae	Cryptodira	Tropical	Oriental	Aquatic	Omnivore	540	40	76	15	35	3	3
Batagur_borneoensis	Geoemydidae	Cryptodira	Tropical	Oriental	Aquatic	Herbivore	600	40	72	15	25	3	3
Cuora_amboinensis	Geoemydidae	Cryptodira	Tropical	Oriental	Aquatic	Omnivore	190	30	52	2	4	3	4
Cuora_flavomarginata	Geoemydidae	Cryptodira	Temperate	Oriental	Aquatic	Omnivore	180	28	53.5	1	3	2	2
Cyclemys_dentata	Geoemydidae	Cryptodira	Tropical	Oriental	Aquatic	Omnivore	220	35	57	2	4	1	5
Cyclemys_oldhami	Geoemydidae	Cryptodira	Tropical	Oriental	Aquatic	Omnivore	240	32	57	2	4	4	6
Geoclemys_hamiltonii	Geoemydidae	Cryptodira	Tropical	Oriental	Aquatic	Omnivore	350	22	50	19	19	1	2
Geoemyda_spengleri	Geoemydidae	Cryptodira	Tropical	Paleartic	Terrestrial	Omnivore	130	18	47	1	2	1	3
Hardella_thurjii	Geoemydidae	Cryptodira	Tropical	Oriental	Aquatic	Herbivore	530	34	60	12	16	1	1
Heosemys_grandis	Geoemydidae	Cryptodira	Tropical	Oriental	Aquatic	Herbivore	450	35	65	4	8	1	2
Heosemys_spinosa	Geoemydidae	Cryptodira	Tropical	Oriental	Aquatic	Herbivore	220	32	60	1	3	2	3
Leucocephalon_yuwonoi	Geoemydidae	Cryptodira	Tropical	Oriental	Aquatic	Omnivore	300	45	65	1	2	1	3
Malayemys_subtrijuga	Geoemydidae	Cryptodira	Tropical	Oriental	Aquatic	Carnivore	270	22	44	3	10	4	6
Mauremys_japonica	Geoemydidae	Cryptodira	Temperate	Paleartic	Aquatic	Omnivore	209	22	32	5	8	2	2
Mauremys_leprosa	Geoemydidae	Cryptodira	Temperate	Paleartic	Aquatic	Omnivore	250	20	36	3	13	1	3
Mauremys_reevesii	Geoemydidae	Cryptodira	Temperate	Paleartic	Aquatic	Omnivore	240	23	44	4	9	1	4
Mauremys_rivulata	Geoemydidae	Cryptodira	Temperate	Paleartic	Aquatic	Omnivore	200	22	35	12	12	2	2
Melanochelys_trijuga	Geoemydidae	Cryptodira	Tropical	Oriental	Aquatic	Omnivore	385	35	48	5	5	2	2
Morenia_petersi	Geoemydidae	Cryptodira	Tropical	Oriental	Aquatic	Omnivore	220	20	45	6	10	1	1
Orlitia_borneensis	Geoemydidae	Cryptodira	Tropical	Oriental	Aquatic	Omnivore	800	40	80	12	15	1	2
Pangshura_smithii	Geoemydidae	Cryptodira	Tropical	Oriental	Aquatic	Omnivore	227	23	44	5	9	2	2
Pangshura_tecta	Geoemydidae	Cryptodira	Tropical	Oriental	Aquatic	Omnivore	240	27	42	3	12	2	2
Pangshura_tentoria	Geoemydidae	Cryptodira	Tropical	Oriental	Aquatic	Omnivore	271	27	42	4	12	2	2
Rhinoclemmys_areolata	Geoemydidae	Cryptodira	Temperate	Neotropical	Terrestrial	Omnivore	207	38.6	71	1	1	1	5
Rhinoclemmys_diademata	Geoemydidae	Cryptodira	Tropical	Neotropical	Aquatic	Omnivore	254	31	56	1	3	1	6
Rhinoclemmys_funerea	Geoemydidae	Cryptodira	Tropical	Neotropical	Aquatic	Omnivore	325	35	68	3	3	2	4
Rhinoclemmys_pulcherrima	Geoemydidae	Cryptodira	Tropical	Neotropical	Terrestrial	Omnivore	206	39.8	61.7	1	3	2	2
Rhinoclemmys_punctularia	Geoemydidae	Cryptodira	Tropical	Neotropical	Aquatic	Omnivore	260	37	71	1	4	1	5
Sacalia_bealei	Geoemydidae	Cryptodira	Tropical	Paleartic	Aquatic	Omnivore	182	23.2	45.5	1	6	1	1
Siebenrockiella_crassicollis	Geoemydidae	Cryptodira	Tropical	Oriental	Aquatic	Carnivore	300	19	45	2	5	3	4
Aldabrachelys_gigantea	Testudinidae	Cryptodira	Tropical	Ethiopian	Terrestrial	Herbivore	1220	50	55	5	19	3	3
Astrochelys_radiata	Testudinidae	Cryptodira	Tropical	Ethiopian	Terrestrial	Herbivore	430	50	50	8	22	2	3
Chelonoidis_carbonarius	Testudinidae	Cryptodira	Tropical	Neotropical	Terrestrial	Herbivore	512	42	45	1	10	2	5
Chelonoidis_chilensis	Testudinidae	Cryptodira	Temperate	Neotropical	Terrestrial	Herbivore	280	36	46	2	10	1	4
Chelonoidis_denticulatus	Testudinidae	Cryptodira	Tropical	Neotropical	Terrestrial	Herbivore	700	48	48	3	15	1	4
Chelonoidis_niger	Testudinidae	Cryptodira	Tropical	Neotropical	Terrestrial	Herbivore	1110	56.5	59.7	4	17	3	4
Stigmochelys_pardalis	Testudinidae	Cryptodira	Tropical	Ethiopian	Terrestrial	Herbivore	700	43	43	15	20	1	6
Centrochelys_sulcata	Testudinidae	Cryptodira	Tropical	Ethiopian	Terrestrial	Herbivore	750	41	41	13	31	1	4
Chersina_angulata	Testudinidae	Cryptodira	Tropical	Ethiopian	Terrestrial	Herbivore	155	34	39	1	1	1	1
Homopus_boulengeri	Testudinidae	Cryptodira	Tropical	Ethiopian	Terrestrial	Herbivore	110	22	38	1	1	1	1
Geochelone_elegans	Testudinidae	Cryptodira	Tropical	Oriental	Terrestrial	Herbivore	210	35	46	2	4	2	3
Gopherus_agassizii	Testudinidae	Cryptodira	Temperate	Neartic	Terrestrial	Herbivore	279	38	46	2	15	1	3
Gopherus_berlandieri	Testudinidae	Cryptodira	Temperate	Neartic	Terrestrial	Herbivore	220	36	50	1	7	1	2
Gopherus_flavomarginatus	Testudinidae	Cryptodira	Temperate	Neartic	Terrestrial	Herbivore	400	47	47	2	12	1	3
Gopherus_polyphemus	Testudinidae	Cryptodira	Temperate	Neartic	Terrestrial	Herbivore	241	45	45	4	7	1	1
Indotestudo_elongata	Testudinidae	Cryptodira	Tropical	Oriental	Terrestrial	Herbivore	290	40	50	5	9	1	3
Kinixys_belliana	Testudinidae	Cryptodira	Tropical	Ethiopian	Terrestrial	Herbivore	215	38	48	4	10	1	2
Malacochersus_tornieri	Testudinidae	Cryptodira	Temperate	Ethiopian	Terrestrial	Herbivore	177	29	47	1	1	2	2
Manouria_emys	Testudinidae	Cryptodira	Tropical	Oriental	Terrestrial	Herbivore	600	50	65	35	51	1	1
Testudo_graeca	Testudinidae	Cryptodira	Temperate	Paleartic	Terrestrial	Herbivore	210	28	33	5	5	1	1
Testudo_hermanni	Testudinidae	Cryptodira	Temperate	Paleartic	Terrestrial	Herbivore	155	24	29.75	3	3	2	2
Testudo_horsfieldii	Testudinidae	Cryptodira	Temperate	Paleartic	Terrestrial	Herbivore	193	34	47	4	7	4	4
Testudo_marginata	Testudinidae	Cryptodira	Temperate	Paleartic	Terrestrial	Herbivore	400	32	38	6	15	1	1
Claudius_angustatus	Kinosternidae	Cryptodira	Tropical	Neartic	Aquatic	Carnivore	150	18	32	1	6	1	5
Kinosternon_alamosae	Kinosternidae	Cryptodira	Temperate	Neotropical	Aquatic	Carnivore	113	16.5	29.5	3	5	1	3
Kinosternon_angustipons	Kinosternidae	Cryptodira	Tropical	Neotropical	Aquatic	Carnivore	115	22	40	2	2	2	2
Kinosternon_baurii	Kinosternidae	Cryptodira	Tropical	Neartic	Aquatic	Carnivore	114	19.3	31.8	2	4	3	3
Kinosternon_chimalhuaca	Kinosternidae	Cryptodira	Tropical	Neotropical	Aquatic	Carnivore	130	18.2	36.6	2	5	1	1
Kinosternon_creaseri	Kinosternidae	Cryptodira	Tropical	Neotropical	Aquatic	Carnivore	121	19.1	38.2	1	1	3	4
Kinosternon_dunni	Kinosternidae	Cryptodira	Tropical	Neotropical	Aquatic	Carnivore	160	25	45	2	3	3	3
Kinosternon_flavescens	Kinosternidae	Cryptodira	Tropical	Neartic	Aquatic	Carnivore	114	16.6	26.9	3	6	1	1
Kinosternon_herrerai	Kinosternidae	Cryptodira	Tropical	Neotropical	Aquatic	Carnivore	160	18	35	2	8	1	3
Kinosternon_hirtipes	Kinosternidae	Cryptodira	Tropical	Neartic	Aquatic	Carnivore	108	18.6	33.2	1	6	1	4
Kinosternon_integrum	Kinosternidae	Cryptodira	Temperate	Neartic	Aquatic	Carnivore	196	19.1	35.4	3	12	1	4
Kinosternon_leucostomum	Kinosternidae	Cryptodira	Tropical	Neotropical	Aquatic	Carnivore	208	27	43	1	6	1	6
Kinosternon_scorpioides	Kinosternidae	Cryptodira	Tropical	Neotropical	Aquatic	Carnivore	150	19	35	1	8	1	5
Kinosternon_sonoriense	Kinosternidae	Cryptodira	Tropical	Neartic	Aquatic	Carnivore	176	19	33	2	12	2	4
Kinosternon_subrubrum	Kinosternidae	Cryptodira	Temperate	Neartic	Aquatic	Carnivore	89	15	26	3	3	3	3
Staurotypus_salvinii	Kinosternidae	Cryptodira	Tropical	Neartic	Aquatic	Carnivore	220	20	41	6	10	3	3
Staurotypus_triporcatus	Kinosternidae	Cryptodira	Tropical	Neartic	Aquatic	Carnivore	305	24	44	4	17	1	6
Sternotherus_carinatus	Kinosternidae	Cryptodira	Temperate	Neartic	Aquatic	Carnivore	127	18	32	4	4	2	2
Sternotherus_minor	Kinosternidae	Cryptodira	Temperate	Neartic	Aquatic	Carnivore	100	17	28	3	3	2	4
Sternotherus_odoratus	Kinosternidae	Cryptodira	Temperate	Neartic	Aquatic	Carnivore	80	15	27	4	4	3	3
Sternotherus_depressus	Kinosternidae	Cryptodira	Temperate	Neartic	Aquatic	Carnivore	110	16.6	35	1	3	2	2
Chelydra_serpentina	Chelydridae	Cryptodira	Temperate	Neartic	Aquatic	Carnivore	258	31	33	10	96	3	3
Macrochelys_temminckii	Chelydridae	Cryptodira	Temperate	Neartic	Aquatic	Carnivore	400	32	32	30	30	1	1
Caretta_caretta	Cheloniidae	Cryptodira	Tropical	Oceanic	Aquatic	Carnivore	965	46	46	120	120	5	5
Natator_depressus	Cheloniidae	Cryptodira	Tropical	Oceanic	Aquatic	Omnivore	914	50	50	50	50	4	4
Chelonia_mydas	Cheloniidae	Cryptodira	Tropical	Oceanic	Aquatic	Herbivore	1020	48	48	140	140	6	6
Eretmochelys_imbricata	Cheloniidae	Cryptodira	Tropical	Oceanic	Aquatic	Carnivore	764	36	36	112	112	5	5
Lepidochelys_kempii	Cheloniidae	Cryptodira	Tropical	Oceanic	Aquatic	Carnivore	660	27	28	110	110	3	3
Lepidochelys_olivacea	Cheloniidae	Cryptodira	Tropical	Oceanic	Aquatic	Omnivore	655	40.5	40.5	30	168	3	3
Dermochelys_coriacea	Dermochelyidae	Cryptodira	Tropical	Oceanic	Aquatic	Carnivore	1524	55	55	86	100	1	14
Platysternon_megacephalum	Platysternidae	Cryptodira	Tropical	Oriental	Terrestrial	Carnivore	185	22	37	1	3	1	1
Carettochelys_insculpta	Carettochelidae	Cryptodira	Tropical	Australian	Aquatic	Herbivore	385	43	43	14	14	2	2
Dermatemys_mawii	Dermatemyidae	Cryptodira	Tropical	Neotropical	Aquatic	Herbivore	650	37	62	10	24	1	4
Apalone_ferox	Trionychidae	Cryptodira	Tropical	Neartic	Aquatic	Carnivore	600	25	25	4	24	2	6
Apalone_mutica	Trionychidae	Cryptodira	Temperate	Neartic	Aquatic	Carnivore	360	22	22	3	33	1	3
Apalone_spinifera	Trionychidae	Cryptodira	Temperate	Neartic	Aquatic	Carnivore	550	30	30	4	39	1	2
Chitra_chitra	Trionychidae	Cryptodira	Tropical	Oriental	Aquatic	Carnivore	1100	30	30	60	110	3	4
Cyclanorbis_senegalensis	Trionychidae	Cryptodira	Tropical	Ethiopian	Aquatic	Carnivore	600	25	45	12	12	2	4
Cycloderma_aubryi	Trionychidae	Cryptodira	Tropical	Ethiopian	Aquatic	Carnivore	500	33	39	15	35	2	2
Dogania_subplana	Trionychidae	Cryptodira	Tropical	Oriental	Aquatic	Carnivore	350	31	31	3	7	1	2
Lissemys_punctata	Trionychidae	Cryptodira	Tropical	Oriental	Aquatic	Carnivore	229	28	28	10	10	2	2
Nilssonia_hurum	Trionychidae	Cryptodira	Tropical	Oriental	Aquatic	Carnivore	600	30	30	20	30	1	3
Palea_steindachneri	Trionychidae	Cryptodira	Tropical	Paleartic	Aquatic	Carnivore	430	22	22	3	8	1	2
Pelochelys_bibroni	Trionychidae	Cryptodira	Tropical	Oriental	Aquatic	Carnivore	1000	30	30	22	100	2	2
Pelodiscus_sinensis	Trionychidae	Cryptodira	Temperate	Paleartic	Aquatic	Carnivore	350	25	25	10	35	1	5
Rafetus_euphraticus	Trionychidae	Cryptodira	Tropical	Paleartic	Aquatic	Carnivore	500	23	23	10	32	1	2
Trionyx_triunguis	Trionychidae	Cryptodira	Tropical	Ethiopian	Aquatic	Carnivore	1200	30	30	25	100	1	1
